# Supplementary material for: Impact of Temporary Storage Conditions on the Viability of Streptococcus pneumoniae in Saliva
Source: mSphere. 2022 Nov 21;7(6):e00331-22. doi: 10.1128/msphere.00331-22 (PMC9769876; doi:10.1128/msphere.00331-22)
Supplement: TABLE S1 [file msphere.00331-22-s0001.xlsx]

## Sheet: Table S1
Serotype	Concentration (CFU/mL)	Temperature	Time (Hours)	lytA Ct	piaB Ct
3	1000	4ºC	0	27.02	29.16
3	1000	4ºC	24	27.3	31.18
3	1000	4ºC	48	27.48	35.2
3	1000	4ºC	72	28.37	34.66
3	10000	4ºC	0	23.1	24.52
3	10000	4ºC	24	24.1	25.67
3	10000	4ºC	48	26.05	28.06
3	10000	4ºC	72	24.43	26.18
4	1000	4ºC	0	22.67	24.17
4	1000	4ºC	24	22.97	24.55
4	1000	4ºC	48	23.25	24.93
4	1000	4ºC	72	23.42	25.4
4	10000	4ºC	0	20.94	19.1
4	10000	4ºC	24	19.76	21.38
4	10000	4ºC	48	21.17	22.98
4	10000	4ºC	72	21.19	22.99
5	1000	4ºC	0	19.34	22.98
5	1000	4ºC	24	23.22	26.26
5	1000	4ºC	48	25.3	28.61
5	1000	4ºC	72	23.53	27.04
5	10000	4ºC	0	19.39	22.61
5	10000	4ºC	24	20.26	23.07
5	10000	4ºC	48	20.39	23.38
5	10000	4ºC	72	19.95	23.18
7F	1000	4ºC	0	20.5	22.23
7F	1000	4ºC	24	22.42	23.95
7F	1000	4ºC	48	24.01	26.34
7F	1000	4ºC	72	24.43	26.34
7F	10000	4ºC	0	18.03	18.74
7F	10000	4ºC	24	18.57	20.18
7F	10000	4ºC	48	20.81	23.02
7F	10000	4ºC	72	20.27	22.07
6C	1000	4ºC	24	26.89	27.03
6C	1000	4ºC	48	26.63	26.01
6C	1000	4ºC	72	27.17	26.65
6C	1000	4ºC	0	27.5	26.69
6C	10000	4ºC	24	24.08	22.74
6C	10000	4ºC	48	22.48	21.08
6C	10000	4ºC	72	22.68	21.26
6C	10000	4ºC	0	22.26	20.92
11A	10000	4ºC	24	26.14	23.69
11A	10000	4ºC	48	25.64	23.57
11A	10000	4ºC	72	25.77	23.69
11A	10000	4ºC	0	21.81	20.39
11A	1000	4ºC	0	24.93	22.64
11A	1000	4ºC	24	25.37	23.35
11A	1000	4ºC	48	25.99	23.36
11A	1000	4ºC	72	26.31	24.1
19F	1000	4ºC	0	15.71	15.08
19F	1000	4ºC	24	15.8	17.49
19F	1000	4ºC	48	22.7	24.48
19F	1000	4ºC	72	16.74	17.79
19F	10000	4ºC	0	13.93	15.34
19F	10000	4ºC	24	20.06	21.78
19F	10000	4ºC	48	18.46	20.42
19F	10000	4ºC	72	16	17.3
9V	1000	4ºC	0	14.92	16.39
9V	1000	4ºC	24	16.68	18.07
9V	1000	4ºC	48	17.02	18.6
9V	1000	4ºC	72	17.43	19.16
9V	10000	4ºC	0	15.65	17.08
9V	10000	4ºC	24	17.23	18.67
9V	10000	4ºC	48	17.91	19.97
9V	10000	4ºC	72	19.14	20.56
3	1000	RT	24	27.32	29.2
3	1000	RT	48	29.23	37.67
3	1000	RT	72	29.9	38.56
3	1000	RT	0	27.02	29.16
3	10000	RT	24	23.35	24.68
3	10000	RT	48	28.27	30.52
3	10000	RT	72	30.49	35.81
3	10000	RT	0	23.1	24.52
4	1000	RT	24	22.15	23.53
4	1000	RT	48	23.56	25.2
4	1000	RT	72	26.18	27.79
4	1000	RT	0	22.67	24.17
4	10000	RT	24	22.22	20.26
4	10000	RT	48	21.49	23.28
4	10000	RT	72	23.24	24.98
4	10000	RT	0	20.94	19.1
5	1000	RT	24	23.51	27.1
5	1000	RT	48	27.25	30.4
5	1000	RT	72	28.51	32.58
5	1000	RT	0	19.34	22.98
5	10000	RT	24	20.83	24.25
5	10000	RT	48	24.46	27.7
5	10000	RT	72	25.35	28.7
5	10000	RT	0	19.39	22.61
7F	1000	RT	24	21.43	23.22
7F	1000	RT	48	23.49	24.95
7F	1000	RT	72	22.96	24.57
7F	1000	RT	0	20.5	22.23
7F	10000	RT	24	18.3	19.72
7F	10000	RT	48	19.57	21.5
7F	10000	RT	72	19.25	21.01
7F	10000	RT	0	18.03	18.74
6C	1000	RT	0	27.5	26.69
6C	1000	RT	24	22.88	21.62
6C	1000	RT	48	22.4	21.05
6C	1000	RT	72	22.51	21.18
6C	10000	RT	0	22.26	20.92
6C	10000	RT	24	17.26	15.9
6C	10000	RT	48	17.56	16.06
6C	10000	RT	72	17.77	16.42
11A	10000	RT	0	21.81	20.39
11A	10000	RT	24	26.14	24.04
11A	10000	RT	48	28.39	26.65
11A	10000	RT	72	24.79	22.43
11A	1000	RT	24	24.85	22.64
11A	1000	RT	48	24.52	22.11
11A	1000	RT	72	26.58	24.3
11A	1000	RT	0	24.93	22.64
19F	1000	RT	24	15.77	16.79
19F	1000	RT	48	15.52	17.09
19F	1000	RT	72	22.39	24.5
19F	1000	RT	0	15.71	15.08
19F	10000	RT	24	15.47	15.28
19F	10000	RT	48	29.55	30.9
19F	10000	RT	72	17.02	18.18
19F	10000	RT	0	13.93	15.34
9V	1000	RT	24	16.97	16.85
9V	1000	RT	48	16.34	16.38
9V	1000	RT	72	15.11	15.15
9V	1000	RT	0	14.92	16.39
9V	10000	RT	24	15.02	16.57
9V	10000	RT	48	12.55	14.05
9V	10000	RT	72	21.66	23.38
9V	10000	RT	0	15.65	17.08
3	10000	30 ℃	0	25.085	25.239
3	10000	30 ℃	24	20.401	20.227
3	10000	30 ℃	48	25.322	25.571
3	10000	30 ℃	72	28.017	28.427
3	1000	30 ℃	0	28.675	28.59
3	1000	30 ℃	24	23.295	22.462
3	1000	30 ℃	48	30.671	31.218
3	1000	30 ℃	72	33.06	32.606
4	10000	30 ℃	0	18.15	18.02
4	10000	30 ℃	24	16.365	16.138
4	10000	30 ℃	48	22.411	22.919
4	10000	30 ℃	72	24.594	24.55
4	1000	30 ℃	0	21.743	21.651
4	1000	30 ℃	24	18.879	18.281
4	1000	30 ℃	48	25.011	25.185
4	1000	30 ℃	72	29.263	29.371
5	10000	30 ℃	0	18.233	18.445
5	10000	30 ℃	24	14.902	15.117
5	10000	30 ℃	48	19.083	19.138
5	10000	30 ℃	72	20.425	20.493
5	1000	30 ℃	0	21.201	21.237
5	1000	30 ℃	24	17.04	17.16
5	1000	30 ℃	48	20.374	20.176
5	1000	30 ℃	72	19.255	19.344
7F	10000	30 ℃	0	19.351	19.393
7F	10000	30 ℃	24	18.126	18.422
7F	10000	30 ℃	48	23.122	23.455
7F	10000	30 ℃	72	27.879	28.189
7F	1000	30 ℃	0	22.124	22.076
7F	1000	30 ℃	24	21.417	21.763
7F	1000	30 ℃	48	26.526	26.989
7F	1000	30 ℃	72	31.16	31.481
9V	10000	30 ℃	0	19.007	19.386
9V	10000	30 ℃	24	15.757	15.459
9V	10000	30 ℃	48	20.141	20.331
9V	10000	30 ℃	72	20.882	20.926
9V	1000	30 ℃	0	23.443	23.413
9V	1000	30 ℃	24	21.193	21.121
9V	1000	30 ℃	48	28.154	28.317
9V	1000	30 ℃	72	29.185	29.266
6C	10000	30 ℃	0	20.732	20.772
6C	10000	30 ℃	24	19.83	19.516
6C	10000	30 ℃	48	19.194	19.871
6C	10000	30 ℃	72	22.647	23.137
6C	1000	30 ℃	0	23.702	24.24
6C	1000	30 ℃	24	23.078	23.508
6C	1000	30 ℃	48	28.427	29.227
6C	1000	30 ℃	72	32.221	32.58
11A	10000	30 ℃	0	20.024	19.828
11A	10000	30 ℃	24	18.334	18.297
11A	10000	30 ℃	48	21.843	22.388
11A	10000	30 ℃	72	22.109	22.41
11A	1000	30 ℃	0	23.184	23.895
11A	1000	30 ℃	24	22.777	23.387
11A	1000	30 ℃	48	30.563	31.41
11A	1000	30 ℃	72	28.218	28.499
19F	10000	30 ℃	0	18.545	18.27
19F	10000	30 ℃	24	16.436	16.566
19F	10000	30 ℃	48	17.627	18.161
19F	10000	30 ℃	72	23.337	24.054
19F	1000	30 ℃	0	21.63	21.653
19F	1000	30 ℃	24	21.635	21.856
19F	1000	30 ℃	48	23.205	23.693
19F	1000	30 ℃	72	30.105	30.493
3	1000	40 ℃	0	28.675	28.59
3	1000	40 ℃	24	ND	ND
4	1000	40 ℃	0	21.743	21.651
4	1000	40 ℃	24	30.649	30.694
5	1000	40 ℃	0	21.201	21.237
5	1000	40 ℃	24	23.867	24.155
11A	1000	40 ℃	0	23.184	23.895
11A	1000	40 ℃	24	33.287	33.782
19F	1000	40 ℃	0	21.63	21.653
19F	1000	40 ℃	24	23.58	23.883
6C	1000	40 ℃	0	23.702	24.24
6C	1000	40 ℃	24	35.522	35.785
7F	1000	40 ℃	0	22.124	22.076
7F	1000	40 ℃	24	31.984	32.517
9V	1000	40 ℃	0	23.443	23.413
9V	1000	40 ℃	24	33.551	33.344
3	10000	40 ℃	0	25.085	25.239
3	10000	40 ℃	24	33.346	33.91
4	10000	40 ℃	0	18.15	18.02
4	10000	40 ℃	24	26.568	26.608
5	10000	40 ℃	0	18.233	18.445
5	10000	40 ℃	24	18.396	18.792
11A	10000	40 ℃	0	20.024	19.828
11A	10000	40 ℃	24	34.382	35.056
19F	10000	40 ℃	0	18.545	18.27
19F	10000	40 ℃	24	23.052	23.35
6C	10000	40 ℃	0	20.732	20.772
6C	10000	40 ℃	24	31.921	32.798
7F	10000	40 ℃	0	19.351	19.393
7F	10000	40 ℃	24	25.933	26.21
9V	10000	40 ℃	0	19.007	19.386
9V	10000	40 ℃	24	27.839	27.762
