# Supplementary material for: Impact of Temporary Storage Conditions on the Viability of Streptococcus pneumoniae in Saliva
Source: mSphere. 2022 Nov 21;7(6):e00331-22. doi: 10.1128/msphere.00331-22 (PMC9769876; doi:10.1128/msphere.00331-22)
Supplement: TABLE S2 [file msphere.00331-22-s0002.xlsx]

## Sheet: Table S2
Serotype	Concentration (CFU/mL)	Temperature	glycerol	cycle	piaB Ct	lytA Ct
3	1000	-20ºC	No	1	31.71	29.76
3	1000	-20ºC	No	2	45	33.73
3	1000	-20ºC	No	3	45	32.46
3	1000	-20ºC	No	0	29.42	29.79
3	10000	-20ºC	No	1	26.7	25.37
3	10000	-20ºC	No	2	45	34.1
3	10000	-20ºC	No	3	45	34.02
3	10000	-20ºC	No	0	23.15	24.93
4	1000	-20ºC	No	1	27.3	25.58
4	1000	-20ºC	No	2	28.22	26.57
4	1000	-20ºC	No	3	45	30.13
4	1000	-20ºC	No	0	23.01	24.65
4	10000	-20ºC	No	1	23.41	21.9
4	10000	-20ºC	No	2	25.53	23.51
4	10000	-20ºC	No	3	26.03	24.67
4	10000	-20ºC	No	0	18.93	20.6
5	1000	-20ºC	No	1	26.04	23.6
5	1000	-20ºC	No	2	30.16	27.05
5	1000	-20ºC	No	3	26.62	23.47
5	1000	-20ºC	No	0	24.61	24.64
5	10000	-20ºC	No	1	25.38	22.45
5	10000	-20ºC	No	2	35.29	32.75
5	10000	-20ºC	No	3	30.64	27.21
5	10000	-20ºC	No	0	21.8	22.08
11A	10000	-20ºC	No	0	14.96	16.53
11A	10000	-20ºC	No	1	14.86	16.45
11A	10000	-20ºC	No	2	15.54	16.6
11A	10000	-20ºC	No	3	16	17.39
7F	1000	-20ºC	No	0	21.16	22.8
7F	1000	-20ºC	No	1	17.74	21.24
7F	1000	-20ºC	No	2	17.04	20.45
7F	1000	-20ºC	No	3	17.28	20.49
7F	10000	-20ºC	No	0	18.67	20.45
7F	10000	-20ºC	No	1	16.61	19.62
7F	10000	-20ºC	No	2	15.33	18.44
7F	10000	-20ºC	No	3	16.03	18.72
6C	1000	-20ºC	No	0	38.85	36.53
6C	1000	-20ºC	No	1	39.07	33.33
6C	1000	-20ºC	No	2	41.85	37.87
6C	1000	-20ºC	No	3	35.38	33.56
6C	10000	-20ºC	No	0	28.72	34.23
6C	10000	-20ºC	No	1	30.4	35.27
6C	10000	-20ºC	No	2	45	45
6C	10000	-20ºC	No	3	45	45
9V	1000	-20ºC	No	0	20.09	22.62
9V	1000	-20ºC	No	1	21.57	24.6
9V	1000	-20ºC	No	2	20.22	23.25
9V	1000	-20ºC	No	3	25.58	28.89
9V	10000	-20ºC	No	0	21.43	24
9V	10000	-20ºC	No	1	23.33	26.02
9V	10000	-20ºC	No	2	22.74	24.77
9V	10000	-20ºC	No	3	28.03	31.01
19F	1000	-20ºC	No	0	17.79	20.28
19F	1000	-20ºC	No	1	24.52	27.85
19F	1000	-20ºC	No	2	27.5	30.76
19F	1000	-20ºC	No	3	37.26	35.97
19F	10000	-20ºC	No	0	30.56	32.53
19F	10000	-20ºC	No	1	20.7	24.7
19F	10000	-20ºC	No	2	20.19	23.52
19F	10000	-20ºC	No	3	24.41	25.99
11A	1000	-20ºC	No	0	24.83	22.68
11A	1000	-20ºC	No	1	26.08	23.72
11A	1000	-20ºC	No	3	25.48	23.33
3	1000	-80ºC	No	1	28.94	26.8
3	1000	-80ºC	No	2	28.71	27.12
3	1000	-80ºC	No	3	31.6	28.63
3	1000	-80ºC	No	0	29.42	29.79
3	10000	-80ºC	No	1	28.14	26.25
3	10000	-80ºC	No	2	26.67	25.01
3	10000	-80ºC	No	3	27.11	25.59
3	10000	-80ºC	No	0	23.15	24.93
4	1000	-80ºC	No	1	25.23	24.41
4	1000	-80ºC	No	2	24.89	23.4
4	1000	-80ºC	No	3	24.97	23.95
4	1000	-80ºC	No	0	23.01	24.65
4	10000	-80ºC	No	1	23.67	21.09
4	10000	-80ºC	No	2	20.31	19.03
4	10000	-80ºC	No	3	20.81	19.52
4	10000	-80ºC	No	0	18.93	20.6
5	1000	-80ºC	No	1	25.45	23.13
5	1000	-80ºC	No	2	26.87	23.53
5	1000	-80ºC	No	3	27.63	24.86
5	1000	-80ºC	No	0	24.61	24.64
5	10000	-80ºC	No	1	20.46	19.07
5	10000	-80ºC	No	2	24.71	21.74
5	10000	-80ºC	No	3	23.31	20.5
5	10000	-80ºC	No	0	21.8	22.08
11A	10000	-80ºC	No	1	14.92	16.31
11A	10000	-80ºC	No	2	16.14	17.76
11A	10000	-80ºC	No	3	17.43	19.3
11A	10000	-80ºC	No	0	14.86	16.45
7F	1000	-80ºC	No	1	18.23	21.66
7F	1000	-80ºC	No	2	17.73	21.44
7F	1000	-80ºC	No	3	17.91	21.03
7F	1000	-80ºC	No	0	21.16	22.8
7F	10000	-80ºC	No	1	16.49	19.95
7F	10000	-80ºC	No	2	15.39	18.76
7F	10000	-80ºC	No	3	15.64	18.63
7F	10000	-80ºC	No	0	18.67	20.45
6C	1000	-80ºC	No	1	28.3	27.38
6C	1000	-80ºC	No	2	30.18	29.55
6C	1000	-80ºC	No	3	27.14	26.02
6C	1000	-80ºC	No	0	38.85	36.53
6C	10000	-80ºC	No	1	31.18	35.6
6C	10000	-80ºC	No	2	37.16	45
6C	10000	-80ºC	No	3	33.59	32.05
6C	10000	-80ºC	No	0	28.72	34.23
9V	1000	-80ºC	No	1	21.32	23.75
9V	1000	-80ºC	No	2	20.72	23.6
9V	1000	-80ºC	No	3	21.44	24.76
9V	1000	-80ºC	No	0	20.09	22.62
9V	10000	-80ºC	No	1	23.08	25.34
9V	10000	-80ºC	No	2	24.03	27.35
9V	10000	-80ºC	No	3	24.07	27.58
9V	10000	-80ºC	No	0	21.43	24
19F	1000	-80ºC	No	1	19.62	21.82
19F	1000	-80ºC	No	2	20.76	23.69
19F	1000	-80ºC	No	3	20.64	23.25
19F	1000	-80ºC	No	0	17.79	20.28
19F	10000	-80ºC	No	1	33.52	33.96
19F	10000	-80ºC	No	2	30.76	29.96
19F	10000	-80ºC	No	3	29.36	28.64
19F	10000	-80ºC	No	0	30.56	32.53
11A	1000	-80ºC	No	1	25.95	23.71
11A	1000	-80ºC	No	2	26.04	23.79
11A	1000	-80ºC	No	3	27.43	25.25
11A	1000	-80ºC	No	0	24.83	22.68
3	1000	-20ºC	Yes	1	31.71	29.76
3	1000	-20ºC	Yes	1	30.87	26.78
3	1000	-20ºC	Yes	2	28.29	26.8
3	1000	-20ºC	Yes	3	30.72	27.6
3	10000	-20ºC	Yes	1	27.27	25.49
3	10000	-20ºC	Yes	2	26.08	24.43
3	10000	-20ºC	Yes	3	28.71	26.22
4	1000	-20ºC	Yes	1	24.01	22.91
4	1000	-20ºC	Yes	2	24.32	23.21
4	1000	-20ºC	Yes	3	25.45	24.06
4	1000	-20ºC	Yes	0	23.01	24.65
4	10000	-20ºC	Yes	1	21.08	19.61
4	10000	-20ºC	Yes	2	19.38	18.24
4	10000	-20ºC	Yes	3	21.19	19.79
4	10000	-20ºC	Yes	0	18.93	20.6
5	1000	-20ºC	Yes	1	27.71	24.96
5	1000	-20ºC	Yes	2	26.74	24.16
5	1000	-20ºC	Yes	3	27.15	24.23
5	1000	-20ºC	Yes	0	24.61	24.64
5	10000	-20ºC	Yes	1	22.46	19.91
5	10000	-20ºC	Yes	2	23.65	21.15
5	10000	-20ºC	Yes	3	19.85	19.38
5	10000	-20ºC	Yes	0	21.8	22.08
11A	10000	-20ºC	Yes	0	14.96	16.53
11A	10000	-20ºC	Yes	0	14.96	16.53
11A	10000	-20ºC	Yes	1	16.55	17.96
11A	10000	-20ºC	Yes	2	18.14	19.9
11A	10000	-20ºC	Yes	3	20.75	22.41
7F	1000	-20ºC	Yes	0	21.16	22.8
7F	1000	-20ºC	Yes	1	20.13	23.29
7F	1000	-20ºC	Yes	2	21.31	24.69
7F	1000	-20ºC	Yes	3	22.08	25.05
7F	10000	-20ºC	Yes	0	18.67	20.45
7F	10000	-20ºC	Yes	1	17.64	20.87
7F	10000	-20ºC	Yes	2	19.61	22.46
7F	10000	-20ºC	Yes	3	16.37	23.61
6C	1000	-20ºC	Yes	0	38.85	36.53
6C	1000	-20ºC	Yes	1	34.17	31.06
6C	1000	-20ºC	Yes	2	45	38.49
6C	1000	-20ºC	Yes	3	27.53	33.5
6C	10000	-20ºC	Yes	0	28.72	34.23
6C	10000	-20ºC	Yes	1	40.02	40.94
6C	10000	-20ºC	Yes	2	45	45
6C	10000	-20ºC	Yes	3	45	45
9V	1000	-20ºC	Yes	0	20.09	22.62
9V	1000	-20ºC	Yes	1	25.01	27.44
9V	1000	-20ºC	Yes	2	24.38	27.28
9V	1000	-20ºC	Yes	3	27.6	29.32
9V	10000	-20ºC	Yes	0	21.43	24
9V	10000	-20ºC	Yes	1	27.04	29.44
9V	10000	-20ºC	Yes	2	25.99	29.31
9V	10000	-20ºC	Yes	3	37.35	37.18
19F	1000	-20ºC	Yes	0	17.79	20.28
19F	1000	-20ºC	Yes	1	21.71	23.8
19F	1000	-20ºC	Yes	2	25.44	28.27
19F	1000	-20ºC	Yes	3	29.95	28.36
19F	10000	-20ºC	Yes	0	30.56	32.53
19F	10000	-20ºC	Yes	1	25.6	28.14
19F	10000	-20ºC	Yes	2	24.44	27.61
19F	10000	-20ºC	Yes	3	27.85	31.05
11A	1000	-20ºC	Yes	0	24.83	22.68
11A	1000	-20ºC	Yes	1	26.79	23.09
11A	1000	-20ºC	Yes	2	24.46	22.24
11A	1000	-20ºC	Yes	3	23.11	21.09
11A	1000	-20ºC	Yes	2	24.16	22.21
3	1000	-80ºC	Yes	1	29.25	26.67
3	1000	-80ºC	Yes	2	28.17	26.65
3	1000	-80ºC	Yes	3	33.11	27.3
3	1000	-80ºC	Yes	0	29.42	29.79
3	10000	-80ºC	Yes	1	25.63	24.14
3	10000	-80ºC	Yes	2	25.6	24.25
3	10000	-80ºC	Yes	3	29.88	27.07
4	1000	-80ºC	Yes	1	23.96	22.7
4	1000	-80ºC	Yes	2	19.38	19.85
4	1000	-80ºC	Yes	3	23.27	22.1
4	1000	-80ºC	Yes	0	23.01	24.65
4	10000	-80ºC	Yes	1	21.08	19.89
4	10000	-80ºC	Yes	2	18.35	17.26
4	10000	-80ºC	Yes	3	20.57	19.23
4	10000	-80ºC	Yes	0	18.93	20.6
5	1000	-80ºC	Yes	1	29.02	25.15
5	1000	-80ºC	Yes	2	26.6	24.4
5	1000	-80ºC	Yes	3	28.17	24.81
5	1000	-80ºC	Yes	0	24.61	24.64
5	10000	-80ºC	Yes	1	22.75	20.72
5	10000	-80ºC	Yes	2	23.67	21.04
5	10000	-80ºC	Yes	3	22.4	19.96
5	10000	-80ºC	Yes	0	21.8	22.08
11A	10000	-80ºC	Yes	1	14.92	16.23
11A	10000	-80ºC	Yes	2	15.62	17.13
11A	10000	-80ºC	Yes	3	17.67	19.37
11A	10000	-80ºC	Yes	0	14.86	16.45
7F	1000	-80ºC	Yes	1	18.31	21.62
7F	1000	-80ºC	Yes	2	17.18	20.53
7F	1000	-80ºC	Yes	3	17.23	20.13
7F	1000	-80ºC	Yes	0	21.16	22.8
7F	10000	-80ºC	Yes	1	16.25	19.33
7F	10000	-80ºC	Yes	2	15.54	18.63
7F	10000	-80ºC	Yes	3	16.04	18.76
7F	10000	-80ºC	Yes	0	18.67	20.45
6C	1000	-80ºC	Yes	1	28.07	27.09
6C	1000	-80ºC	Yes	2	28.69	27.08
6C	1000	-80ºC	Yes	3	28.87	27.37
6C	1000	-80ºC	Yes	0	38.85	36.53
6C	10000	-80ºC	Yes	1	31.07	33.6
6C	10000	-80ºC	Yes	2	29.9	36.32
6C	10000	-80ºC	Yes	3	31.21	30.95
9V	1000	-80ºC	Yes	1	22.54	25.01
9V	1000	-80ºC	Yes	2	24.71	28.49
9V	1000	-80ºC	Yes	3	22	24.41
9V	1000	-80ºC	Yes	0	20.09	22.62
9V	10000	-80ºC	Yes	1	23.47	25.77
9V	10000	-80ºC	Yes	2	24.05	25.97
9V	10000	-80ºC	Yes	3	21.5	24.23
9V	10000	-80ºC	Yes	0	21.43	24
19F	1000	-80ºC	Yes	1	25.06	27.58
19F	1000	-80ºC	Yes	2	21.8	24.89
19F	1000	-80ºC	Yes	3	19.72	21.91
19F	1000	-80ºC	Yes	0	17.79	20.28
19F	10000	-80ºC	Yes	1	28.99	31.19
19F	10000	-80ºC	Yes	2	32.05	32.53
19F	10000	-80ºC	Yes	3	29.77	28.57
19F	10000	-80ºC	Yes	0	30.56	32.53
11A	1000	-80ºC	Yes	1	24.12	22.02
11A	1000	-80ºC	Yes	2	23.75	21.72
11A	1000	-80ºC	Yes	3	25.78	23.84
11A	1000	-80ºC	Yes	0	24.83	22.68
