# Supplementary material for: Impact of Temporary Storage Conditions on the Viability of Streptococcus pneumoniae in Saliva
Source: mSphere. 2022 Nov 21;7(6):e00331-22. doi: 10.1128/msphere.00331-22 (PMC9769876; doi:10.1128/msphere.00331-22)
Supplement: TABLE S3 [file msphere.00331-22-s0003.xlsx]

## Sheet: Table S3
Experiment	Patient	Glycerol?	Temperature	Cycle/hours	lytA	piaB
Freeze/Thaw	P1	no	-	0	23.71	33.04
Freeze/Thaw	P1	no	-20ºC	1	34.15	34.75
Freeze/Thaw	P1	yes	-20ºC	1	27.06	28.07
Freeze/Thaw	P1	no	-80ºC	1	26.2	27.81
Freeze/Thaw	P1	yes	-80ºC	1	27.59	28.44
Freeze/Thaw	P1	no	-20ºC	2	30.15	31.14
Freeze/Thaw	P1	yes	-20ºC	2	29.67	30.35
Freeze/Thaw	P1	no	-80ºC	2	26.97	28.22
Freeze/Thaw	P1	yes	-80ºC	2	24.72	27.07
Freeze/Thaw	P1	no	-20ºC	3	26	27.89
Freeze/Thaw	P1	yes	-20ºC	3	27.87	29.41
Freeze/Thaw	P1	no	-80ºC	3	27.23	28.99
Freeze/Thaw	P1	yes	-80ºC	3	22.26	23.78
Timecourse	P1	NA	-	0 hours	23.71	33.04
Timecourse	P1	NA	RT	24 hours	23.2	39.17
Timecourse	P1	NA	4ºC	24 hours	24.35	29.85
Timecourse	P1	NA	RT	48 hours	22.02	35.9
Timecourse	P1	NA	4ºC	48 hours	26.6	31.43
Timecourse	P1	NA	RT	72 hours	25.4	36.2
Timecourse	P1	NA	4ºC	72 hours	25.2	31.31
Freeze/Thaw	P2	no	-	0	17.08	19.65
Freeze/Thaw	P2	no	-20ºC	1	18.13	20.42
Freeze/Thaw	P2	yes	-20ºC	1	14.97	17.34
Freeze/Thaw	P2	no	-80ºC	1	17.77	20.19
Freeze/Thaw	P2	yes	-80ºC	1	16.11	19.02
Freeze/Thaw	P2	no	-20ºC	2	19.07	21.8
Freeze/Thaw	P2	yes	-20ºC	2	21.51	24.46
Freeze/Thaw	P2	no	-80ºC	2	17.38	20.18
Freeze/Thaw	P2	yes	-80ºC	2	16.62	19.31
Freeze/Thaw	P2	no	-20ºC	3	14.95	17.43
Freeze/Thaw	P2	yes	-20ºC	3	18.79	21.48
Freeze/Thaw	P2	no	-80ºC	3	15.4	18.06
Freeze/Thaw	P2	yes	-80ºC	3	17.15	19.92
Timecourse	P2	NA	-	0 hours		19.65
Timecourse	P2	NA	RT	24 hours	16.34	19.23
Timecourse	P2	NA	4ºC	24 hours	15.93	18.81
Timecourse	P2	NA	RT	48 hours	19.68	20
Timecourse	P2	NA	4ºC	48 hours	19.67	18.61
Timecourse	P2	NA	RT	72 hours	16.44	19.31
Timecourse	P2	NA	4ºC	72 hours	15.15	17.67
